# Supplementary material for: Applying Latent Profile Analysis to Identify Lifestyle Profiles and Their Association with Loneliness and Quality of Life among Community-Dwelling Middle- and Older-Aged Adults in South Korea
Source: Int J Environ Res Public Health. 2021 Nov 25;18(23):12374. doi: 10.3390/ijerph182312374 (PMC8656840; doi:10.3390/ijerph182312374)
Supplement: Supplementary file 1 [file ijerph-18-12374-s001.zip]

Archive with 1 entries (1 files):
- ijerph-1447653-supplementary.PDF
